# Supplementary material for: Data to calculate emissions intensity for individual beef cattle reared on pasture-based production systems
Source: Data Brief. 2018 Feb 2;17:570–4. doi: 10.1016/j.dib.2018.01.075 (PMC5852278; doi:10.1016/j.dib.2018.01.075)
Supplement: Supplementary file 2 — Supplementary material. [file mmc2.zip]

Archive with 3 entries (3 files):
- SM1 (average daily gains).csv
- SM2 (enteric fermentation).csv
- SM3 (manure management).csv
