# Supplementary material for: Data to calculate emissions intensity for individual beef cattle reared on pasture-based production systems
Source: Data Brief. 2018 Feb 2;17:570–4. doi: 10.1016/j.dib.2018.01.075 (PMC5852278; doi:10.1016/j.dib.2018.01.075)
Supplement: Supplementary file 2 — Supplementary material. [file mmc2.zip › SM1 (average daily gains).csv]

Animal_ID	Farm_ID	FN_1	FN_2	FN_3	FN_4	FN_5	FN_6	FN_7	FN_8	FN_9	FN_10	FN_11	FN_12	FN_13	FN_14	FN_15	FN_16	FN_17	FN_18	FN_19	FN_20	FN_21	FN_22	FN_23	FN_24	FN_25	FN_26	FN_27	FN_28	FN_29	FN_30	FN_31	FN_32	FN_33	FN_34	FN_35	FN_36	FN_37	FN_38	FN_39
1	Green	2.67	0.50	-1.67	-1.67	1.17	3.93	3.86	5.08	6.70	6.70	8.79	21.39	21.39	23.75	25.53	25.10	22.50	21.98	18.83	18.20	10.00	11.02	24.27	19.16	11.34	7.00	9.36	8.22	-5.08
2	Green	4.00	3.50	3.00	3.00	0.50	5.28	12.55	11.87	10.96	10.96	12.56	22.17	22.17	22.44	22.65	21.77	16.50	15.94	12.55	12.23	8.00	9.83	33.60	16.21	3.22	-4.00	7.14	10.20	-6.77
3	Green	14.64	8.61	0.58	0.58	0.58	1.00	1.00	1.00	5.00	4.83	4.83	9.39	9.74	9.74	18.23	22.94	22.39	15.24	15.24	21.51	25.00	18.24	14.48	7.92	3.00	6.62	13.51	16.30	8.00	10.86	12.00
4	Green	13.36	8.39	1.75	1.75	1.75	0.67	0.67	0.67	5.00	-3.38	-3.38	5.98	6.70	6.70	19.14	26.06	25.61	19.76	19.76	20.56	21.00	12.78	8.21	10.66	12.50	28.82	28.64	12.56	-7.59	11.92	-3.00
5	Green	20.00	10.57	1.14	1.14	1.14	3.67	3.67	3.67	-3.00	4.83	4.83	8.82	9.13	9.13	19.76	25.67	25.72	26.35	26.35	12.95	5.50	13.76	18.34	12.43	8.00	21.56	26.18	16.54	-8.00	-1.14	40.00	19.43	8.00	8.40	8.46
6	Green	21.64	11.74	-1.46	-1.46	-1.46	-5.67	-5.67	-5.67	-1.00	-4.34	-4.34	1.39	1.83	1.83	12.65	18.67	18.45	15.65	15.65	23.59	28.00	23.34	20.76	18.04	16.00	28.19	29.72	16.55	-15.60
7	Green	12.73	7.02	-0.58	-0.58	-0.58	-1.33	-1.33	-1.33	2.00	0.00	0.00	4.80	5.17	5.17	15.85	21.78	21.63	19.76	19.76	18.31	17.50	16.18	15.45	11.48	8.50	15.91	21.05	16.88	-4.28	13.08	6.00
8	Green	11.45	7.30	1.75	1.75	1.75	2.67	2.67	2.67	7.00	-3.38	-3.38	5.98	6.70	6.70	18.64	25.28	25.38	26.76	26.76	21.77	19.00	14.23	11.59	12.97	14.00	17.73	17.64	13.92	9.00	10.19	17.33	13.39	11.20	9.29	-1.69
9	Green	13.33	9.24	5.14	5.14	5.14	0.67	0.67	0.67	2.00	2.90	2.90	5.29	5.48	5.48	18.21	25.28	24.94	20.59	20.59	17.32	15.50	13.29	12.07	11.17	10.50	25.83	26.04	13.20	4.00	7.62	29.33	15.62	8.00	4.86	-6.00
10	Green	17.33	9.81	2.29	2.29	2.29	1.00	1.00	1.00	5.00	4.34	4.34	9.07	9.43	9.43	15.62	19.06	19.37	23.47	23.47	19.63	17.50	15.25	14.00	14.57	15.00	18.16	17.64	12.36	-1.73
11	Green	16.00	8.57	1.14	1.14	1.14	-0.33	-0.33	-0.33	5.00	-0.97	-0.97	3.04	3.35	3.35	12.95	18.28	18.50	21.41	21.41	21.47	21.50	16.06	13.03	10.73	9.00	18.79	19.70	9.77	-9.63	14.23	15.00
12	Green	16.00	9.43	2.86	2.86	2.86	0.33	0.33	0.33	-2.00	0.97	0.97	6.85	7.30	7.30	18.61	24.89	24.52	19.76	19.76	23.77	26.00	17.35	12.55	16.24	19.00	28.41	26.58	13.82	-8.67
13	Green	19.33	12.10	4.86	4.86	4.86	3.67	3.67	3.67	6.00	3.86	3.86	9.88	10.35	10.35	16.70	20.22	19.92	16.06	16.06	11.52	9.00	15.01	18.34	10.15	4.00	18.78	25.99	19.38	3.00	6.76	29.33	16.48
14	Green	16.67	10.33	4.00	4.00	4.00	0.00	0.00	0.00	4.00	-3.38	-3.38	3.72	4.26	4.26	20.52	29.56	29.21	24.71	24.71	28.11	30.00	13.82	4.83	7.78	10.00	13.89	23.14	25.55	2.00	6.29	32.00	18.11	10.40	7.38	-8.46
15	Green	7.33	7.24	7.14	7.14	7.14	2.00	2.00	2.00	-4.00	9.17	9.17	7.44	7.30	7.30	15.36	19.83	19.92	21.00	21.00	21.96	22.50	14.24	9.66	11.85	13.50	5.25	10.22	17.89	-3.00	0.29	20.00	9.20	3.20	2.74	0.00
16	Green	16.00	9.86	3.71	3.71	3.71	1.33	1.33	1.33	6.00	-0.97	-0.97	8.69	9.43	9.43	13.62	15.94	15.60	11.12	11.12	15.22	17.50	12.77	10.14	9.20	8.50	17.51	22.45	19.83	15.00	15.33	17.33	4.19
17	Green	14.67	8.19	1.71	1.71	1.71	-0.67	-0.67	-0.67	0.00	3.86	3.86	4.23	4.26	4.26	20.27	29.17	29.17	29.24	29.24	15.58	8.00	14.65	18.34	6.72	-2.00	17.28	34.29	31.72	1.00	4.10	22.67	14.78	10.40	9.84	5.08
18	Green	12.00	6.57	1.14	1.14	1.14	-2.33	-2.33	-2.33	26.00	6.76	6.76	0.77	0.30	0.30	14.86	22.94	22.19	12.35	12.35	22.09	27.50	18.82	14.00	10.00	7.00	8.33	14.25	18.14	12.00	14.48	29.33	2.48
19	Green	20.00	9.57	-0.86	-0.86	-0.86	4.33	4.33	4.33	12.00	-0.48	-0.48	11.84	12.78	12.78	16.07	17.89	17.99	19.35	19.35	17.52	16.50	17.69	18.34	14.72	12.00	14.74	20.19	20.64	3.00	5.62	21.33	7.62	0.00
20	Green	14.00	8.00	2.00	2.00	2.00	1.67	1.67	1.67	6.00	4.83	4.83	7.41	7.61	7.61	16.47	21.39	21.21	18.94	18.94	19.62	20.00	13.97	10.62	4.55	0.00	14.93	20.44	14.35	12.00	13.33	21.33	10.70	4.80	5.04	5.08
21	Green	-0.67	-0.67	-0.67	-0.67	5.17	7.19	3.38	5.06	7.30	7.30	9.32	21.39	21.39	23.05	24.29	23.54	19.00	19.04	19.31	18.57	9.00	10.22	26.13	22.11	-0.51	-5.60
22	Green	-1.33	-0.33	0.67	0.67	4.33	5.21	2.41	4.64	7.61	7.61	9.24	19.06	19.06	23.93	27.59	26.79	22.00	20.86	14.00	13.29	4.00	5.85	29.87	7.37	0.70	-3.00	6.64	12.11	12.80	12.80	-13.43
23	Green	-0.67	-0.33	0.00	0.00	0.50	2.43	3.86	5.34	7.30	7.30	9.87	25.28	25.28	21.66	18.94	18.45	15.50	14.11	5.79	6.02	9.00	11.16	39.20	17.68	6.96	1.00	21.79	26.11	-13.54
24	Green	-9.22	-9.22	-8.66	-1.33	-1.33	-0.81	5.85	3.86	3.86	8.22	8.22	8.22	15.96	19.06	19.16	19.76	19.76	20.29	20.50	21.03	21.24	10.48	4.50	22.61	23.26	10.59	-10.00	-3.57	20.00	0.57	-7.20	-2.06	16.80	15.42	-1.82
25	Green	6.49	6.49	6.02	0.00	0.00	-0.50	-6.53	-0.48	-0.48	4.87	4.87	4.87	15.84	20.22	20.22	20.18	20.18	18.98	18.50	21.15	22.21	15.00	11.00	14.13	17.33	14.80	1.50	1.18	0.00	4.00	5.60	6.60	10.27	9.92	5.38	3.48	-1.25
26	Green	5.46	5.46	5.00	-1.00	-1.00	-0.50	5.67	1.45	1.45	7.30	7.30	7.30	17.36	21.39	21.04	18.94	18.94	8.98	5.00	17.29	22.21	6.65	-2.00	14.29	21.37	13.49	-10.00	-2.43	25.33	6.67	-0.80	1.57	10.27	9.53	0.00	-2.25	-3.75
27	Green	3.76	3.76	3.39	-1.33	-1.33	-1.10	1.72	-1.93	-1.93	5.48	5.48	5.48	16.29	20.61	20.84	22.24	22.24	12.42	8.50	21.74	27.03	11.26	2.50	23.09	23.22	7.40	-19.50	-12.32	14.00	9.14	7.20	6.66	4.67	4.72	5.38	9.48	8.75
28	Green	7.17	7.17	6.61	-0.67	-0.67	-0.33	3.89	2.41	2.41	9.13	9.13	9.13	17.05	20.22	19.98	18.53	18.53	18.87	19.00	22.67	24.14	17.62	14.00	18.80	21.83	16.94	-2.00	-3.29	-8.00	3.43	8.00	7.79	2.50
29	Green	-2.00	-1.67	-1.33	-1.33	1.33	4.17	4.34	6.13	8.52	8.52	10.14	19.83	19.83	15.79	12.76	12.51	11.00	12.74	23.17	21.95	6.00	7.44	26.13	14.74	3.98	-2.00	12.14	15.60	-8.46
30	Green	-2.67	-1.50	-0.33	-0.33	0.33	3.16	5.31	5.64	6.09	6.09	7.00	12.44	12.44	11.92	11.53	12.31	17.00	15.61	7.24	7.22	7.00	8.30	25.20	4.42	2.86	2.00	15.71	20.69	4.80	4.80	9.51	12.13	9.88	2.18
31	Blue	15.33	9.67	4.00	4.00	4.00	-1.33	-1.33	-1.33	5.00	0.48	0.48	9.96	10.69	10.69	10.69	15.04	15.17	16.88	16.88	13.42	11.50	14.97	16.90	14.67	13.00	19.44	20.98	16.87	12.00	11.05	5.33	-8.10
32	Blue	19.33	11.24	3.14	3.14	3.14	-1.67	-1.67	-1.67	5.00	2.41	2.41	8.68	9.16	9.16	9.16	24.37	23.81	16.47	16.47	4.28	-2.50	12.76	21.24	13.10	7.00	15.80	15.62	9.72	15.00	13.81	6.67	3.92	2.40	3.26	8.40	8.40	1.56	0.44
33	Blue	14.67	9.19	3.71	3.71	3.71	-1.33	-1.33	-1.33	5.00	0.00	0.00	9.93	10.69	10.69	10.69	11.93	12.63	21.82	21.82	19.37	18.00	16.36	15.45	16.05	16.50	3.34	-2.90	3.63	21.00	18.76	5.33	3.96	3.20	3.24	1.50
34	Blue	14.64	8.36	0.00	0.00	0.00	1.33	1.33	1.33	9.00	-7.24	-7.24	7.05	8.15	8.15	8.15	15.04	15.67	23.88	23.88	20.42	18.50	17.47	16.90	18.10	19.00	22.01	20.98	15.16	0.00
35	Blue	18.67	12.62	6.57	6.57	6.57	-1.00	-1.00	-1.00	10.00	-5.31	-5.31	11.20	12.47	12.47	12.47	10.37	11.07	20.18	20.18	15.56	13.00	15.82	17.38	18.88	20.00	13.90	9.82	12.41	25.00	20.29	-8.00	0.74	5.60	6.27	10.27	10.27	-1.56	-0.44
36	Blue	17.82	11.43	2.92	2.92	2.92	-1.00	-1.00	-1.00	-8.00	2.41	2.41	7.03	7.38	7.38	7.38	12.44	13.20	23.06	23.06	15.95	12.00	12.35	12.55	10.81	9.50	16.87	14.15	7.05	14.00	14.67	18.67	4.67
37	Blue	13.36	10.39	6.42	6.42	6.42	-0.67	-0.67	-0.67	12.00	-5.79	-5.79	10.46	11.71	11.71	11.71	16.59	16.94	21.41	21.41	17.61	15.50	18.57	20.28	18.40	17.00	9.42	7.02	11.70	20.00	18.86	12.00	-0.34	-7.20	-3.40	15.23
38	Blue	13.36	7.89	0.58	0.58	0.58	-0.33	-0.33	-0.33	-1.00	-2.41	-2.41	5.97	6.62	6.62	6.62	19.70	20.12	25.53	25.53	18.76	15.00	17.15	18.34	21.58	24.00	28.42	23.97	12.56	-8.67
39	Blue	18.67	10.48	2.29	2.29	2.29	2.33	2.33	2.33	3.00	-1.45	-1.45	11.95	12.98	12.98	12.98	14.52	15.19	23.88	23.88	17.53	14.00	13.69	13.52	13.22	13.00	17.30	16.90	14.65	23.00	19.90	1.33	5.62	8.00	8.40	8.46
40	Blue	14.00	9.29	4.57	4.57	4.57	-1.00	-1.00	-1.00	2.00	-2.90	-2.90	9.48	10.44	10.44	10.44	10.89	11.73	22.65	22.65	9.37	2.00	14.37	21.24	19.67	18.50	21.26	13.14	3.59	8.78	19.65	-7.50
41	Blue	12.00	10.00	8.00	8.00	8.00	0.00	0.00	0.00	0.00	0.48	0.48	12.09	12.98	12.98	12.98	7.26	8.89	30.06	30.06	21.02	16.00	16.58	16.90	11.24	7.00	14.73	14.69	10.29	19.00	18.76	17.33	-1.81
42	Blue	13.36	7.76	0.29	0.29	0.29	-0.33	-0.33	-0.33	6.00	-3.86	-3.86	8.71	9.67	9.67	9.67	14.00	14.68	23.47	23.47	14.81	10.00	18.47	23.17	21.93	21.00	22.87	20.24	12.03	-12.44	-1.69	6.00
43	Blue	12.09	7.53	1.46	1.46	1.46	-1.67	-1.67	-1.67	11.00	-2.90	-2.90	5.94	6.62	6.62	6.62	19.19	19.70	26.35	26.35	21.63	19.00	17.34	16.41	16.75	17.00	13.69	12.97	13.56	6.50	5.32	-0.75
44	Blue	19.33	12.38	5.43	5.43	5.43	-3.33	-3.33	-3.33	6.00	0.48	0.48	10.20	10.95	10.95	10.95	4.15	5.70	25.94	25.94	22.44	20.50	18.49	17.38	13.73	11.00	14.31	8.77	1.63	7.00	6.38	2.67	8.15	11.20	10.67	7.47	7.47	8.62	6.05	-2.67
45	Blue	13.36	9.14	3.50	3.50	3.50	0.67	0.67	0.67	8.00	-4.34	-4.34	5.84	6.62	6.62	6.62	11.41	12.42	25.53	25.53	13.94	7.50	19.13	25.59	17.25	11.00	19.65	13.80	0.46	-5.20
46	Blue	17.82	11.31	2.63	2.63	2.63	0.33	0.33	0.33	9.00	-3.86	-3.86	8.71	9.67	9.67	9.67	9.85	10.59	20.18	20.18	12.03	7.50	15.40	19.79	15.91	13.00	18.37	17.09	10.53	3.00	4.10	10.67	6.38	4.00	2.43	-3.00
47	Blue	15.27	11.73	7.00	7.00	7.00	-2.00	-2.00	-2.00	13.00	-3.38	-3.38	4.72	5.35	5.35	5.35	16.07	16.63	23.88	23.88	13.99	8.50	17.93	23.17	20.79	19.00	20.94	9.73	-0.39	13.87
48	Blue	17.33	12.24	7.14	7.14	7.14	-0.33	-0.33	-0.33	2.00	-3.86	-3.86	4.92	5.60	5.60	5.60	20.74	21.20	27.18	27.18	20.96	17.50	18.35	18.83	14.93	12.00	16.88	17.64	15.20	18.00	17.14	12.00	5.83	2.40	3.26	8.40	8.40	6.22	1.78
49	Blue	-0.67	0.00	0.67	0.67	0.83	0.26	-0.48	1.69	4.58	4.58	4.58	9.29	14.00	16.12	17.71	17.96	19.50	17.47	5.31	6.54	22.50	21.76	12.13	2.21	9.47	13.50	5.68	1.49	2.40	2.40	2.66	2.80	4.63	6.46	8.48	9.60	9.56	4.67
50	Blue	0.67	-0.33	-1.33	-1.33	-2.67	-3.45	-2.90	1.73	7.89	7.89	7.89	16.13	24.37	23.86	23.47	21.62	10.50	12.17	22.21	21.12	7.00	7.43	13.07	19.16	10.06	5.00	-3.36	-5.71	8.00	8.00	6.86
51	Blue	11.27	11.27	10.39	-1.00	-1.00	-1.07	-1.75	1.45	1.45	11.96	11.96	11.96	12.41	18.15	18.50	20.59	20.59	18.03	17.00	18.65	19.31	18.47	18.00	19.63	11.33	9.47	28.00	19.71	-10.67	0.03	0.92
52	Blue	10.24	10.24	9.51	0.00	0.00	0.21	2.75	-0.48	-0.48	5.85	5.85	5.85	6.36	12.96	14.17	21.41	21.41	12.55	9.00	17.05	20.28	14.96	12.00	19.89	18.40	13.25	10.50	9.68	6.67	4.76	4.00	4.94	8.40	8.42	8.62	7.52	1.25
53	Blue	9.56	9.56	8.93	0.67	0.67	0.55	-1.20	-3.86	-3.86	8.40	8.40	8.40	9.47	23.33	23.00	21.00	21.00	21.00	21.00	20.14	19.79	15.10	12.50	8.66	3.22	1.86	6.00	4.71	0.00	1.71	2.40	4.09	10.27	9.99	6.46	6.58	2.50
54	Blue	6.49	6.49	5.95	-1.00	-1.00	-0.29	8.08	-3.86	-3.86	8.15	8.15	8.15	8.64	15.04	15.65	19.35	19.35	19.10	19.00	16.46	15.45	18.70	20.50	22.32	15.05	9.30	11.00	10.93	10.67	3.05	0.00
55	Blue	6.49	6.49	6.05	0.33	0.33	0.24	-1.07	-1.93	-1.93	6.11	6.11	6.11	6.64	13.48	15.38	26.76	26.76	23.00	21.50	14.76	12.07	12.02	12.00	27.09	23.62	11.79	1.00	0.50	-1.33	-3.46	-0.92
56	Blue	-4.67	-2.83	-1.00	-1.00	-1.00	0.22	1.45	1.37	1.27	1.27	1.27	6.86	12.44	15.69	18.12	17.53	14.00	13.10	7.72	8.28	15.50	15.79	19.60	8.84	8.94	9.00	9.21	7.43	-4.00	-4.00	-0.23	1.87	4.75	2.18
57	Blue	-2.00	-1.17	-0.33	-0.33	0.83	-1.66	-5.31	-0.53	5.85	5.85	5.85	8.89	11.93	15.46	18.12	15.67	1.00	2.24	9.66	9.72	10.50	11.55	25.20	14.74	5.26	0.00	10.71	14.91	4.40	4.40	5.77	6.53	5.15	3.77	4.95	5.60	4.36	-1.56
58	Blue	-1.33	-1.17	-1.00	-1.00	1.50	0.55	-2.90	1.40	7.13	7.13	7.13	6.42	5.70	15.15	22.24	20.56	10.50	10.79	12.55	12.58	13.00	13.40	18.67	2.21	11.08	16.00	6.57	1.26	0.80	0.80	0.29
59	Blue	3.33	0.83	-1.67	-1.67	-0.33	-1.67	-4.34	-1.61	2.04	2.04	2.04	5.17	8.30	16.73	23.06	21.41	11.50	11.37	10.62	10.79	13.00	13.80	24.27	4.42	16.36	23.00	9.07	2.51	9.60	9.60	-2.57
60	Red	7.33	5.50	3.67	3.67	3.33	3.43	3.86	6.12	9.13	9.13	10.71	20.22	20.22	22.55	24.29	24.04	22.50	20.80	10.62	10.50	9.00	9.29	13.07	13.26	6.67	3.00	9.64	9.89	-8.46
61	Red	16.67	11.48	6.29	6.29	6.29	-1.33	-1.33	-1.33	-2.00	1.45	1.45	6.32	6.70	6.70	15.89	21.00	21.15	23.06	23.06	22.38	22.00	16.55	13.52	9.79	7.00	11.53	14.10	15.10	24.27
62	Red	6.00	2.33	-1.33	-1.33	-0.17	0.50	0.00	1.17	2.74	2.74	5.18	19.83	19.83	22.62	24.71	24.61	24.00	20.99	2.90	3.65	13.50	13.00	6.53	30.21	10.79	0.00	5.14	8.46	11.20	11.20	-8.00
63	Red	11.45	6.92	0.88	0.88	0.88	0.67	0.67	0.67	6.00	-0.97	-0.97	4.17	4.57	4.57	13.88	19.06	19.25	21.82	21.82	16.47	13.50	14.75	15.45	9.76	5.50	15.16	16.36	10.44	9.48	-7.08	12.00
64	Red	13.36	10.51	6.71	6.71	6.71	-3.00	-3.00	-3.00	3.00	-0.97	-0.97	7.28	7.91	7.91	12.83	15.56	16.06	22.65	22.65	20.62	19.50	13.17	9.66	5.85	3.00	14.09	27.41	27.22	-4.00	-1.14	16.00	3.71
65	Red	17.82	12.06	4.38	4.38	4.38	3.00	3.00	3.00	-5.00	0.97	0.97	5.16	5.48	5.48	15.71	21.39	21.30	20.18	20.18	19.10	18.50	10.64	6.28	6.69	7.00	13.67	7.12	-0.79	21.00	20.10	14.67	5.24
66	Red	7.33	5.33	3.33	3.33	1.17	0.22	1.45	3.31	5.78	5.78	8.23	22.94	22.94	23.01	23.06	22.19	17.00	16.64	14.48	14.16	10.00	10.35	14.93	11.79	11.92	12.00	14.57	14.97	8.80	8.80	-1.01	-1.85
67	Red	11.45	8.30	4.08	4.08	4.08	5.33	5.33	5.33	1.00	4.83	4.83	5.43	5.48	5.48	7.96	9.33	10.20	21.41	21.41	18.90	17.50	8.11	2.90	7.53	11.00	14.31	14.29	11.39	9.00	9.43	12.00	-5.71
68	Red	7.00	7.00	7.00	7.00	7.00	1.67	1.67	1.67	6.00	3.38	3.38	6.74	7.00	7.00	13.75	17.50	18.07	25.53	25.53	14.26	8.00	9.37	10.14	9.49	9.00	19.86	26.53	21.62	1.00	3.52	18.67	15.41	13.60	11.66	0.00
69	Red	14.67	9.62	4.57	4.57	4.57	4.33	4.33	4.33	3.00	6.76	6.76	3.59	3.35	3.35	12.95	18.28	18.59	22.65	22.65	18.70	16.50	13.34	11.59	13.54	15.00	25.63	20.48	7.17	6.00	6.86	12.00	-7.71
70	Red	20.00	12.29	4.57	4.57	4.57	1.33	1.33	1.33	-6.00	0.97	0.97	3.74	3.96	3.96	17.91	25.67	25.60	24.71	24.71	22.64	21.50	13.89	9.66	11.00	12.00	19.01	22.45	17.68	0.00	2.00	6.00
71	Red	14.64	9.36	2.33	2.33	2.33	2.00	2.00	2.00	-3.00	-0.48	-0.48	1.10	1.22	1.22	9.93	14.78	14.99	17.71	17.71	10.18	6.00	8.97	10.62	8.55	7.00	13.67	15.96	12.51	8.00	9.33	17.33	13.90	12.00	10.29	0.00
72	Red	16.00	10.71	5.43	5.43	5.43	1.67	1.67	1.67	7.00	0.48	0.48	6.53	7.00	7.00	11.75	14.39	15.24	26.35	26.35	17.13	12.00	12.35	12.55	13.09	13.50	14.85	17.88	17.77	5.00	7.14	20.00	11.77	7.20	1.67	-13.50
73	Red	15.27	9.98	2.92	2.92	2.92	0.33	0.33	0.33	1.00	-0.97	-0.97	4.17	4.57	4.57	13.38	18.28	18.94	27.59	27.59	18.53	13.50	10.72	9.17	9.65	10.00	10.69	15.92	19.40	12.00	12.79	7.50
74	Red	12.73	8.15	2.04	2.04	2.04	-0.67	-0.67	-0.67	-3.00	-0.97	-0.97	1.63	1.83	1.83	12.90	19.06	19.87	30.47	30.47	25.67	23.00	15.35	11.10	10.47	10.00	17.09	14.88	7.03	5.00	5.81	10.67	11.52	12.00	11.21	5.08
75	Red	12.67	8.62	4.57	4.57	4.57	3.67	3.67	3.67	-2.00	-1.45	-1.45	7.81	8.52	8.52	13.54	16.33	17.08	26.76	26.76	22.42	20.00	13.35	9.66	9.85	10.00	21.35	20.83	11.53	10.00	11.62	21.33	12.76	8.00	2.86	-12.00
76	Red	5.33	4.33	3.33	3.33	1.17	-3.88	-6.76	-4.12	-0.61	-0.61	3.42	27.61	27.61	25.01	23.06	19.34	-3.00	1.43	28.00	26.46	6.50	6.70	9.33	30.21	9.50	-2.00	1.00	4.11	12.80	12.80	11.17	10.27	14.04	5.09
77	Red	16.67	10.76	4.86	4.86	4.86	-2.67	-2.67	-2.67	1.00	0.97	0.97	4.87	5.17	5.17	11.60	15.17	15.91	25.53	25.53	19.40	16.00	13.78	12.55	10.52	9.00	18.26	19.97	13.06	3.00	3.52	6.67	7.01	7.20	7.10	6.53	6.53	1.56	0.44
78	Red	12.73	8.52	2.92	2.92	2.92	-0.33	-0.33	-0.33	11.00	-1.45	-1.45	3.85	4.26	4.26	11.27	15.17	15.38	18.12	18.12	13.54	11.00	12.31	13.03	7.87	4.00	11.31	18.72	18.22	3.47
79	Red	7.00	4.75	1.75	1.75	1.75	-4.00	-4.00	-4.00	-6.00	-5.31	-5.31	3.29	3.96	3.96	17.41	24.89	24.93	25.53	25.53	21.01	18.50	12.81	9.66	8.42	7.50	24.55	20.88	4.06	2.04	3.19	-1.50
80	Red	8.54	8.54	8.05	1.67	1.67	1.76	2.58	-2.90	-2.90	7.30	7.30	7.30	13.48	15.94	16.90	22.65	22.65	20.40	19.50	10.05	6.28	8.35	9.50	5.79	14.23	18.01	3.00	4.93	12.00	7.43	5.60	6.80	11.20	10.04	-3.64
81	Red	10.24	10.24	9.66	2.00	2.00	1.86	-0.03	-0.48	-0.48	6.09	6.09	6.09	19.52	24.89	25.16	26.76	26.76	21.22	19.00	15.43	14.00	10.79	9.00	12.81	21.56	19.56	-6.00	-5.29	-2.67	8.95	13.60	9.19	-2.50
82	Red	7.85	7.85	7.39	1.33	1.33	1.02	-2.65	1.93	1.93	0.61	0.61	0.61	19.90	27.61	26.37	18.94	18.94	24.70	27.00	15.99	11.59	13.46	14.50	12.38	21.64	23.37	1.00	3.07	10.67	8.76	8.00	3.29	-5.00
83	Red	7.51	7.51	7.00	0.33	0.33	0.38	0.62	-4.34	-4.34	0.91	0.91	0.91	20.82	28.78	28.90	29.65	29.65	20.97	17.50	9.48	6.28	14.78	19.50	18.96	15.58	9.14	-6.00	0.71	25.33	8.38	1.60	2.66	6.53	6.91	11.85	9.31
84	Red	9.56	9.56	9.02	2.00	2.00	1.86	0.03	0.48	0.48	6.70	6.70	6.70	18.30	22.94	23.02	23.47	23.47	18.85	17.00	16.93	16.90	8.28	3.50	17.45	18.38	8.92	-7.00	-5.79	-1.33	2.48	4.00	4.14	4.67	4.95	8.62	6.77
85	Red	-2.67	-1.33	0.00	0.00	0.00	0.48	0.97	2.38	4.26	4.26	6.10	17.11	17.11	16.75	16.47	16.05	13.50	13.09	10.62	10.33	6.50	7.37	18.67	14.74	6.55	2.00	7.57	8.22	-5.08
86	Red	-0.67	0.33	1.33	1.33	-4.83	-3.33	4.34	3.27	1.83	1.83	3.18	11.28	11.28	15.66	18.94	18.31	14.50	14.64	15.45	14.63	4.00	5.51	25.20	5.16	5.70	6.00	6.86	7.54	8.80	8.80	-4.86
87	Red	0.00	1.17	2.33	2.33	3.17	2.97	1.93	4.36	7.61	7.61	9.63	21.78	21.78	19.22	17.29	16.82	14.00	13.38	9.66	9.54	8.00	7.96	7.47	31.68	12.28	1.50	11.68	16.11	8.80	8.80	6.14	4.67	4.88	1.45
