# Supplementary material for: Data to calculate emissions intensity for individual beef cattle reared on pasture-based production systems
Source: Data Brief. 2018 Feb 2;17:570–4. doi: 10.1016/j.dib.2018.01.075 (PMC5852278; doi:10.1016/j.dib.2018.01.075)
Supplement: Supplementary file 2 — Supplementary material. [file mmc2.zip › SM2 (enteric fermentation).csv]

Animal_ID	Farm_ID	FN_1	FN_2	FN_3	FN_4	FN_5	FN_6	FN_7	FN_8	FN_9	FN_10	FN_11	FN_12	FN_13	FN_14	FN_15	FN_16	FN_17	FN_18	FN_19	FN_20	FN_21	FN_22	FN_23	FN_24	FN_25	FN_26	FN_27	FN_28	FN_29	FN_30	FN_31	FN_32	FN_33	FN_34	FN_35	FN_36	FN_37	FN_38	FN_39
1	Green	1.33	1.25	1.16	1.16	1.29	1.43	1.43	1.55	1.71	1.71	1.81	2.46	2.46	2.82	3.10	3.10	3.14	3.12	3.01	2.96	2.31	2.42	3.79	3.39	2.65	2.24	3.00	3.22	1.63
2	Green	1.53	1.51	1.48	1.48	1.38	1.82	2.35	2.36	2.36	2.36	2.44	2.89	2.89	3.08	3.23	3.17	2.86	2.83	2.61	2.58	2.25	2.44	5.03	3.26	2.25	1.69	3.11	3.64	1.68
3	Green	2.84	2.24	1.44	1.44	1.44	1.48	1.48	1.48	1.89	1.90	1.90	2.49	2.54	2.54	3.11	3.43	3.39	2.88	2.88	3.73	4.20	3.52	3.15	2.44	1.90	2.32	3.18	3.67	3.33	3.86	3.00
4	Green	2.15	1.80	1.32	1.32	1.32	1.26	1.26	1.26	1.59	1.23	1.23	1.71	1.75	1.75	2.48	2.89	2.88	2.71	2.71	2.92	3.04	2.40	2.04	2.30	2.49	4.23	4.32	2.95	2.14	3.65	0.87
5	Green	2.78	2.05	1.33	1.33	1.33	1.54	1.54	1.54	1.29	1.66	1.66	2.08	2.11	2.11	2.74	3.09	3.12	3.53	3.53	2.44	1.84	2.64	3.09	2.59	2.21	3.66	4.22	3.46	2.08	2.93	8.07	5.00	3.29	3.36	2.96
6	Green	3.31	2.50	1.41	1.41	1.41	1.38	1.38	1.38	1.35	1.34	1.34	1.45	1.46	1.46	2.05	2.39	2.38	2.35	2.35	3.18	3.64	3.38	3.23	3.07	2.94	4.33	4.63	3.63	1.94
7	Green	2.26	1.80	1.19	1.19	1.19	1.18	1.18	1.18	1.32	1.18	1.18	1.60	1.63	1.63	2.32	2.70	2.70	2.82	2.82	2.82	2.82	2.79	2.78	2.43	2.17	3.01	3.66	3.42	2.02	3.74	1.69
8	Green	1.91	1.63	1.26	1.26	1.26	1.34	1.34	1.34	1.69	1.20	1.20	1.67	1.70	1.70	2.38	2.76	2.79	3.26	3.26	3.01	2.87	2.53	2.34	2.52	2.66	3.08	3.15	2.93	3.09	3.27	4.35	3.86	3.59	3.39	1.70
9	Green	1.93	1.68	1.44	1.44	1.44	1.18	1.18	1.18	1.27	1.34	1.34	1.56	1.57	1.57	2.30	2.70	2.70	2.67	2.67	2.52	2.44	2.33	2.27	2.24	2.22	3.76	3.88	2.76	2.37	2.88	5.98	4.12	3.08	2.94	0.90
10	Green	2.69	2.04	1.39	1.39	1.39	1.30	1.30	1.30	1.66	1.63	1.63	2.17	2.21	2.21	2.53	2.70	2.75	3.42	3.42	3.18	3.05	2.90	2.82	2.96	3.06	3.50	3.53	3.05	1.88
11	Green	2.74	2.06	1.37	1.37	1.37	1.29	1.29	1.29	1.73	1.30	1.30	1.58	1.60	1.60	2.21	2.56	2.60	3.11	3.11	3.29	3.39	2.92	2.67	2.47	2.32	3.50	3.67	2.82	2.06	4.07	3.28
12	Green	2.51	2.00	1.49	1.49	1.49	1.33	1.33	1.33	1.31	1.37	1.37	1.88	1.92	1.92	2.60	2.97	2.96	2.85	2.85	3.37	3.67	2.96	2.57	3.00	3.33	4.47	4.40	3.29	1.99
13	Green	2.90	2.27	1.64	1.64	1.64	1.58	1.58	1.58	1.84	1.66	1.66	2.37	2.42	2.42	2.75	2.94	2.93	2.77	2.77	2.39	2.18	2.88	3.28	2.46	1.84	3.57	4.48	3.85	2.42	3.07	6.99	4.66
14	Green	2.61	2.11	1.61	1.61	1.61	1.34	1.34	1.34	1.65	1.34	1.34	1.65	1.68	1.68	2.76	3.37	3.37	3.36	3.36	3.91	4.21	2.74	1.93	2.23	2.45	2.88	3.97	4.39	2.36	3.03	7.02	4.92	3.76	3.55	1.82
15	Green	1.47	1.50	1.54	1.54	1.54	1.21	1.21	1.21	1.08	1.83	1.83	1.77	1.77	1.77	2.22	2.47	2.50	2.86	2.86	3.13	3.28	2.57	2.17	2.45	2.65	1.94	2.52	3.37	1.82	2.24	4.71	3.16	2.30	2.24	0.82
16	Green	2.47	1.96	1.46	1.46	1.46	1.30	1.30	1.30	1.72	1.22	1.22	2.06	2.12	2.12	2.24	2.31	2.29	2.05	2.05	2.52	2.77	2.40	2.19	2.14	2.10	3.10	3.71	3.65	4.02	4.10	4.55	2.77
17	Green	2.52	1.99	1.47	1.47	1.47	1.35	1.35	1.35	1.35	1.65	1.65	1.72	1.73	1.73	2.82	3.42	3.46	3.88	3.88	2.75	2.12	2.81	3.19	2.26	1.57	3.39	5.19	5.14	2.27	2.73	5.51	4.37	3.73	3.66	2.51
18	Green	2.23	1.77	1.30	1.30	1.30	1.22	1.22	1.22	3.81	1.92	1.92	1.39	1.35	1.35	2.41	3.00	2.95	2.27	2.27	3.38	4.00	3.21	2.78	2.40	2.12	2.29	3.00	3.61	3.71	4.16	6.89	3.66
19	Green	3.16	2.22	1.28	1.28	1.28	1.67	1.67	1.67	2.51	1.35	1.35	2.64	2.74	2.74	2.76	2.77	2.80	3.15	3.15	3.09	3.05	3.29	3.42	3.08	2.82	3.20	3.97	4.18	2.52	2.98	5.73	3.46	0.63
20	Green	2.16	1.74	1.32	1.32	1.32	1.31	1.31	1.31	1.66	1.60	1.60	1.87	1.89	1.89	2.35	2.61	2.61	2.67	2.67	2.86	2.96	2.51	2.26	1.79	1.44	2.80	3.32	2.90	3.41	3.61	4.86	3.44	2.65	2.68	2.28
21	Green	1.13	1.13	1.13	1.13	1.59	1.74	1.43	1.61	1.84	1.84	1.96	2.70	2.70	3.05	3.31	3.27	3.06	3.10	3.30	3.23	2.32	2.46	4.36	4.04	2.46	0.68
22	Green	1.05	1.06	1.08	1.08	1.37	1.45	1.25	1.45	1.73	1.73	1.82	2.33	2.33	2.95	3.41	3.38	3.23	3.15	2.62	2.55	1.71	1.92	4.54	2.16	1.72	1.47	2.76	3.51	3.73	3.73	2.44
23	Green	1.31	1.31	1.31	1.31	1.34	1.49	1.61	1.76	1.97	1.97	2.12	3.06	3.06	2.93	2.82	2.80	2.69	2.57	1.90	1.93	2.23	2.46	5.43	3.31	2.29	1.72	5.08	6.27	1.70
24	Green	1.09	1.09	1.09	1.04	1.04	1.07	1.40	1.30	1.30	1.67	1.67	1.67	1.99	2.12	2.16	2.42	2.42	2.62	2.70	2.89	2.97	2.14	1.68	3.36	3.48	2.57	1.47	2.07	4.26	2.55	1.87	2.31	3.92	3.78	1.38
25	Green	1.46	1.46	1.43	1.04	1.04	1.03	1.02	1.01	1.01	1.37	1.37	1.37	1.98	2.23	2.27	2.52	2.52	2.59	2.62	3.03	3.19	2.60	2.27	2.63	3.04	2.85	1.55	1.60	1.78	2.29	2.49	2.65	3.22	3.18	2.58	2.44	0.68
26	Green	1.44	1.44	1.41	1.11	1.11	1.14	1.49	1.21	1.21	1.68	1.68	1.68	2.17	2.37	2.38	2.45	2.45	1.80	1.54	2.58	3.00	1.92	1.33	2.57	3.16	2.72	1.41	2.14	4.81	2.68	1.83	2.09	3.03	2.95	1.89	1.89	0.67
27	Green	1.33	1.33	1.32	1.11	1.11	1.12	1.22	1.11	1.11	1.49	1.49	1.49	2.01	2.22	2.28	2.62	2.62	2.01	1.76	2.94	3.42	2.19	1.52	3.39	3.44	2.43	1.44	1.84	3.32	2.80	2.59	2.54	2.35	2.35	2.46	3.01	1.80
28	Green	1.51	1.51	1.48	1.04	1.04	1.06	1.31	1.22	1.22	1.84	1.84	1.84	2.25	2.41	2.43	2.55	2.55	2.73	2.81	3.35	3.56	3.01	2.71	3.31	3.76	3.36	1.52	1.60	1.88	2.65	2.96	2.93	1.02
29	Green	1.25	1.25	1.24	1.24	1.40	1.59	1.62	1.83	2.11	2.11	2.20	2.75	2.75	2.50	2.31	2.30	2.25	2.45	3.66	3.54	1.98	2.15	4.29	3.08	2.10	1.55	3.76	4.56	1.56
30	Green	1.15	1.14	1.14	1.14	1.17	1.39	1.57	1.63	1.71	1.71	1.73	1.89	1.89	1.92	1.95	2.03	2.55	2.45	1.79	1.80	1.82	1.95	3.68	1.70	1.57	1.50	3.69	4.55	2.38	2.38	3.10	3.50	3.20	0.83
31	Blue	2.73	2.20	1.67	1.67	1.67	1.33	1.33	1.33	1.79	1.37	1.37	2.43	2.51	2.51	2.51	2.37	2.39	2.70	2.70	2.46	2.33	2.75	2.99	2.83	2.71	3.51	4.44	4.65	3.94	3.79	2.90	2.24
32	Blue	2.95	2.27	1.59	1.59	1.59	1.37	1.37	1.37	1.76	1.56	1.56	2.21	2.26	2.26	2.26	3.00	2.97	2.56	2.56	1.78	1.34	2.51	3.15	2.49	1.99	2.85	3.27	3.19	4.01	3.85	2.92	2.58	2.38	2.51	3.24	3.24	2.34	0.67
33	Blue	2.37	1.92	1.47	1.47	1.47	1.19	1.19	1.19	1.60	1.20	1.20	2.19	2.27	2.27	2.27	1.90	1.97	2.91	2.91	2.84	2.80	2.75	2.72	2.87	2.97	2.08	1.66	2.35	5.02	4.68	2.68	2.50	2.39	2.40	1.05
34	Blue	2.54	2.03	1.34	1.34	1.34	1.44	1.44	1.44	2.13	1.36	1.36	2.02	2.07	2.07	2.07	2.13	2.20	3.03	3.03	2.89	2.81	2.82	2.83	3.03	3.19	3.58	3.59	3.13	1.98
35	Blue	2.73	2.27	1.82	1.82	1.82	1.34	1.34	1.34	2.18	1.35	1.35	2.43	2.51	2.51	2.51	1.84	1.90	2.73	2.73	2.46	2.31	2.63	2.81	3.05	3.23	2.70	2.80	3.63	5.65	5.15	2.14	2.60	2.85	2.96	3.60	3.60	2.22	0.63
36	Blue	3.06	2.43	1.60	1.60	1.60	1.35	1.35	1.35	1.34	1.54	1.54	2.07	2.11	2.11	2.11	2.08	2.16	3.23	3.23	2.67	2.36	2.46	2.52	2.39	2.29	3.15	3.26	2.92	4.09	4.23	5.06	3.00
37	Blue	2.56	2.31	1.99	1.99	1.99	1.47	1.47	1.47	2.62	1.49	1.49	2.59	2.68	2.68	2.68	2.51	2.56	3.12	3.12	2.89	2.77	3.17	3.39	3.29	3.22	2.50	2.76	3.79	5.20	5.04	4.06	2.93	2.31	2.73	4.14
38	Blue	2.34	1.91	1.33	1.33	1.33	1.30	1.30	1.30	1.30	1.29	1.29	1.80	1.84	1.84	1.84	2.37	2.43	3.09	3.09	2.68	2.45	2.73	2.88	3.31	3.63	4.21	3.90	3.00	1.96
39	Blue	2.82	2.15	1.48	1.48	1.48	1.51	1.51	1.51	1.59	1.36	1.36	2.53	2.62	2.62	2.62	2.20	2.27	3.16	3.16	2.74	2.50	2.54	2.57	2.60	2.62	3.10	3.64	4.06	5.48	5.04	2.37	2.99	3.33	3.40	3.00
40	Blue	2.37	1.98	1.58	1.58	1.58	1.23	1.23	1.23	1.38	1.22	1.22	2.18	2.26	2.26	2.26	1.82	1.91	3.00	3.00	1.94	1.35	2.52	3.18	3.14	3.11	3.51	2.75	1.88	3.14	5.42	0.84
41	Blue	2.23	2.09	1.96	1.96	1.96	1.29	1.29	1.29	1.29	1.33	1.33	2.61	2.71	2.71	2.71	1.66	1.82	3.95	3.95	3.24	2.84	3.00	3.09	2.54	2.13	3.03	3.50	3.56	5.15	5.13	5.05	3.05
42	Blue	2.48	1.97	1.29	1.29	1.29	1.27	1.27	1.27	1.81	1.27	1.27	2.18	2.25	2.25	2.25	2.14	2.21	3.19	3.19	2.50	2.12	3.06	3.59	3.60	3.60	3.93	3.75	3.14	2.04	2.33	1.79
43	Blue	2.59	2.13	1.52	1.52	1.52	1.40	1.40	1.40	2.55	1.41	1.41	2.07	2.12	2.12	2.12	2.78	2.85	3.78	3.78	3.46	3.29	3.21	3.17	3.30	3.39	3.06	3.65	4.31	3.16	3.02	0.94
44	Blue	2.38	1.93	1.48	1.48	1.48	1.14	1.14	1.14	1.53	1.17	1.17	1.98	2.05	2.05	2.05	1.21	1.32	2.80	2.80	2.72	2.67	2.63	2.60	2.37	2.19	2.52	2.33	2.00	2.63	2.57	2.15	2.88	3.28	3.22	2.88	2.88	3.10	2.95	0.58
45	Blue	2.53	2.14	1.62	1.62	1.62	1.38	1.38	1.38	2.12	1.35	1.35	1.97	2.02	2.02	2.02	1.97	2.07	3.45	3.45	2.47	1.92	3.20	3.91	3.11	2.51	3.56	3.01	1.71	1.84
46	Blue	2.96	2.35	1.52	1.52	1.52	1.34	1.34	1.34	2.20	1.33	1.33	2.28	2.36	2.36	2.36	1.86	1.94	2.93	2.93	2.26	1.89	2.74	3.21	2.89	2.66	3.32	3.74	3.49	2.38	2.55	3.60	2.96	2.60	2.52	0.88
47	Blue	2.58	2.31	1.95	1.95	1.95	1.40	1.40	1.40	2.58	1.42	1.42	1.86	1.89	1.89	1.89	2.27	2.33	3.12	3.12	2.39	1.99	2.91	3.42	3.31	3.22	3.50	2.66	1.96	3.81
48	Blue	2.39	2.06	1.72	1.72	1.72	1.24	1.24	1.24	1.38	1.23	1.23	1.64	1.67	1.67	1.67	2.34	2.39	3.11	3.11	2.78	2.60	2.78	2.88	2.61	2.40	2.91	3.57	3.94	4.47	4.37	3.73	2.89	2.43	2.56	3.30	3.30	3.04	0.87
49	Blue	1.09	1.11	1.13	1.13	1.14	1.13	1.09	1.26	1.47	1.47	1.47	1.97	2.46	2.34	2.25	2.30	2.62	2.46	1.54	1.66	3.19	3.13	2.34	1.47	2.17	2.57	2.15	1.94	2.06	2.06	2.11	2.13	2.40	2.66	3.01	3.20	3.20	1.61
50	Blue	1.22	1.19	1.17	1.17	1.16	1.15	1.14	1.44	1.85	1.85	1.85	2.85	3.85	3.38	3.03	2.89	2.06	2.25	3.34	3.24	1.96	2.01	2.61	3.36	2.43	1.92	1.91	2.06	3.01	3.01	2.74
51	Blue	2.36	2.36	2.29	1.43	1.43	1.43	1.43	1.53	1.53	2.63	2.63	2.63	2.69	3.55	3.47	2.99	2.99	2.90	2.86	3.13	3.24	3.26	3.28	3.53	2.75	2.63	4.74	4.22	2.31	2.70	0.61
52	Blue	1.77	1.77	1.73	1.13	1.13	1.15	1.31	1.14	1.14	1.58	1.58	1.58	1.63	2.28	2.30	2.42	2.42	1.91	1.70	2.39	2.67	2.34	2.15	2.89	2.85	2.45	2.27	2.35	2.65	2.44	2.36	2.49	2.96	2.97	3.06	2.93	0.87
53	Blue	1.79	1.79	1.74	1.14	1.14	1.14	1.10	1.09	1.09	1.81	1.81	1.81	1.94	3.59	3.46	2.69	2.69	2.88	2.96	3.04	3.07	2.70	2.49	2.15	1.67	1.56	1.94	1.92	1.85	2.06	2.14	2.39	3.32	3.29	2.82	2.85	1.05
54	Blue	1.61	1.61	1.58	1.18	1.18	1.23	1.81	1.20	1.20	1.85	1.85	1.85	1.90	2.62	2.59	2.40	2.40	2.53	2.58	2.49	2.45	2.83	3.05	3.32	2.75	2.25	2.45	2.65	3.36	2.42	0.44
55	Blue	1.70	1.70	1.67	1.28	1.28	1.28	1.26	1.25	1.25	1.74	1.74	1.74	1.80	2.53	2.60	3.05	3.05	2.96	2.92	2.46	2.27	2.33	2.36	3.90	3.66	2.57	1.62	1.71	2.01	2.01	0.43
56	Blue	1.24	1.23	1.22	1.22	1.22	1.27	1.33	1.33	1.33	1.33	1.33	1.90	2.47	2.44	2.42	2.39	2.25	2.18	1.80	1.85	2.59	2.63	3.12	2.12	2.16	2.19	2.76	2.90	1.84	1.84	1.97	2.04	2.45	0.81
57	Blue	1.18	1.17	1.17	1.17	1.23	1.23	1.16	1.34	1.58	1.58	1.58	1.89	2.19	2.18	2.16	2.02	1.15	1.23	1.73	1.74	1.86	1.95	3.11	2.37	1.68	1.30	2.78	3.40	2.22	2.22	2.41	2.51	2.37	2.23	2.39	2.48	2.39	0.94
58	Blue	1.28	1.28	1.27	1.27	1.45	1.44	1.27	1.57	1.97	1.97	1.97	1.94	1.91	2.49	2.92	2.80	2.06	2.10	2.34	2.35	2.49	2.54	3.17	1.58	2.51	3.02	2.41	2.06	2.00	2.00	1.81
59	Blue	1.51	1.40	1.28	1.28	1.31	1.30	1.26	1.32	1.39	1.39	1.39	1.67	1.95	2.32	2.59	2.50	1.94	1.94	1.95	1.97	2.23	2.31	3.31	1.68	2.79	3.41	2.53	2.20	3.11	3.11	2.24
60	Red	1.82	1.69	1.56	1.56	1.55	1.58	1.62	1.86	2.17	2.17	2.24	2.66	2.66	3.02	3.29	3.31	3.41	3.26	2.42	2.41	2.33	2.36	2.78	2.86	2.58	2.42	3.37	3.64	1.67
61	Red	2.90	2.46	2.01	2.01	2.01	1.49	1.49	1.49	1.48	1.59	1.59	2.09	2.13	2.13	2.64	2.93	2.96	3.40	3.40	3.50	3.55	3.10	2.85	2.51	2.27	2.76	3.07	3.46	5.69
62	Red	1.67	1.43	1.19	1.19	1.22	1.22	1.18	1.28	1.41	1.41	1.56	2.46	2.46	2.90	3.22	3.26	3.50	3.22	1.57	1.65	2.65	2.60	2.00	4.73	2.91	1.90	2.62	3.10	3.60	3.60	2.43
63	Red	2.29	1.88	1.34	1.34	1.34	1.33	1.33	1.33	1.83	1.30	1.30	1.69	1.72	1.72	2.31	2.63	2.67	3.17	3.17	2.78	2.56	2.77	2.89	2.34	1.94	3.03	3.21	2.71	3.45	2.58	2.73
64	Red	2.48	2.24	1.92	1.92	1.92	1.33	1.33	1.33	1.57	1.32	1.32	2.06	2.12	2.12	2.30	2.39	2.46	3.31	3.31	3.28	3.25	2.67	2.35	1.99	1.72	2.96	5.54	6.46	2.02	2.38	4.53	2.80
65	Red	2.84	2.32	1.63	1.63	1.63	1.55	1.55	1.55	1.31	1.37	1.37	1.80	1.83	1.83	2.51	2.89	2.90	3.07	3.07	3.11	3.13	2.39	1.98	2.04	2.09	2.85	2.66	2.35	5.11	4.99	4.26	2.69
66	Red	1.91	1.76	1.61	1.61	1.49	1.43	1.48	1.65	1.89	1.89	2.03	2.90	2.90	3.08	3.22	3.17	2.88	2.87	2.78	2.75	2.44	2.48	2.99	2.73	3.35	3.70	4.16	4.27	3.43	3.43	2.67	0.64
67	Red	2.32	2.04	1.66	1.66	1.66	1.85	1.85	1.85	1.46	1.85	1.85	1.97	1.98	1.98	1.94	1.92	2.01	3.22	3.22	3.11	3.05	2.16	1.66	2.15	2.51	2.93	3.42	3.56	3.25	3.33	3.81	2.52
68	Red	1.72	1.76	1.80	1.80	1.80	1.43	1.43	1.43	1.80	1.60	1.60	1.95	1.98	1.98	2.26	2.42	2.48	3.36	3.36	2.49	2.01	2.17	2.25	2.23	2.22	3.34	4.80	4.95	2.16	2.52	4.67	4.28	4.06	3.80	1.75
69	Red	2.69	2.22	1.75	1.75	1.75	1.78	1.78	1.78	1.67	2.10	2.10	1.81	1.79	1.79	2.44	2.81	2.86	3.53	3.53	3.25	3.09	2.82	2.67	2.96	3.17	4.62	4.46	3.19	3.03	3.19	4.12	2.72
70	Red	3.17	2.44	1.71	1.71	1.71	1.45	1.45	1.45	1.34	1.41	1.41	1.69	1.71	1.71	2.76	3.34	3.37	3.66	3.66	3.63	3.61	2.86	2.45	2.64	2.79	3.70	4.91	4.96	2.12	2.44	1.87
71	Red	2.99	2.48	1.79	1.79	1.79	1.78	1.78	1.78	1.61	1.61	1.61	1.70	1.71	1.71	2.20	2.47	2.50	2.90	2.90	2.29	1.95	2.25	2.42	2.26	2.14	2.83	3.56	3.68	3.11	3.31	4.57	4.14	3.89	3.66	1.78
72	Red	2.25	1.87	1.49	1.49	1.49	1.24	1.24	1.24	1.71	1.19	1.19	1.74	1.78	1.78	1.94	2.03	2.12	3.33	3.33	2.64	2.25	2.35	2.41	2.52	2.61	2.81	3.82	4.37	2.53	2.87	4.96	3.71	3.02	2.87	0.86
73	Red	2.78	2.27	1.59	1.59	1.59	1.38	1.38	1.38	1.44	1.36	1.36	1.77	1.80	1.80	2.36	2.66	2.75	3.91	3.91	3.13	2.69	2.46	2.33	2.42	2.48	2.59	3.92	4.98	3.87	4.02	2.10
74	Red	2.20	1.85	1.40	1.40	1.40	1.27	1.27	1.27	1.26	1.25	1.25	1.37	1.38	1.38	1.95	2.28	2.36	3.51	3.51	3.33	3.22	2.64	2.31	2.30	2.29	3.02	3.19	2.78	2.55	2.67	3.35	3.54	3.64	3.54	2.31
75	Red	2.23	1.90	1.57	1.57	1.57	1.55	1.55	1.55	1.26	1.25	1.25	2.02	2.08	2.08	2.26	2.36	2.45	3.63	3.63	3.39	3.26	2.65	2.32	2.38	2.43	3.81	4.27	3.67	3.49	3.79	5.59	4.17	3.39	3.21	0.93
76	Red	1.59	1.53	1.47	1.47	1.36	1.24	1.23	1.22	1.20	1.20	1.44	2.82	2.82	1.89	1.19	1.20	1.25	1.26	1.31	1.31	1.39	1.39	1.41	1.47	1.74	1.90	1.90	1.91	1.95	1.95	1.99	2.02	2.04	0.59
77	Red	2.40	1.98	1.56	1.56	1.56	1.24	1.24	1.24	1.29	1.29	1.29	1.61	1.64	1.64	1.88	2.01	2.09	3.05	3.05	2.70	2.51	2.40	2.33	2.21	2.11	3.02	3.70	3.48	2.25	2.32	2.73	2.80	2.85	2.84	2.82	2.82	2.22	0.63
78	Red	2.46	2.08	1.56	1.56	1.56	1.32	1.32	1.32	2.42	1.35	1.35	1.73	1.76	1.76	2.14	2.35	2.38	2.83	2.83	2.48	2.29	2.48	2.59	2.11	1.75	2.54	3.40	3.49	2.22
79	Red	1.86	1.66	1.41	1.41	1.41	1.26	1.26	1.26	1.23	1.21	1.21	1.51	1.53	1.53	2.44	2.95	2.99	3.43	3.43	3.17	3.03	2.53	2.26	2.17	2.10	4.12	3.78	1.97	2.18	2.42	0.83
80	Red	1.82	1.82	1.79	1.35	1.35	1.36	1.45	1.25	1.25	1.84	1.84	1.84	2.04	2.12	2.23	2.87	2.87	2.85	2.85	2.12	1.83	2.04	2.15	1.87	2.69	3.17	2.21	2.47	3.39	2.84	2.62	2.80	3.44	3.34	1.47
81	Red	1.94	1.94	1.90	1.37	1.37	1.36	1.25	1.25	1.25	1.74	1.74	1.74	2.51	2.82	2.89	3.35	3.35	3.06	2.94	2.72	2.63	2.39	2.25	2.66	3.64	3.74	2.04	2.04	2.02	3.32	3.84	3.47	0.75
82	Red	1.57	1.57	1.54	1.14	1.14	1.13	1.06	1.18	1.18	1.10	1.10	1.10	2.34	2.84	2.79	2.53	2.53	3.27	3.56	2.66	2.29	2.55	2.69	2.53	3.67	4.04	1.99	2.30	3.40	3.17	3.07	2.84	0.70
83	Red	1.51	1.51	1.48	1.10	1.10	1.10	1.13	1.07	1.07	1.11	1.11	1.11	2.19	2.62	2.70	3.18	3.18	2.72	2.53	1.96	1.73	2.51	2.93	2.98	2.76	2.42	1.85	2.55	5.11	2.96	2.10	2.24	2.72	2.78	3.51	2.76
84	Red	1.78	1.78	1.75	1.30	1.30	1.29	1.19	1.21	1.21	1.71	1.71	1.71	2.32	2.56	2.61	2.93	2.93	2.71	2.62	2.73	2.77	2.07	1.68	3.00	3.13	2.51	1.92	1.91	1.90	2.21	2.34	2.36	2.45	2.49	3.00	2.36
85	Red	1.32	1.32	1.32	1.32	1.32	1.35	1.39	1.54	1.73	1.73	1.84	2.49	2.49	2.58	2.64	2.63	2.51	2.49	2.33	2.30	1.98	2.08	3.33	2.98	2.44	2.14	2.97	3.22	1.52
86	Red	1.22	1.27	1.32	1.32	1.27	1.39	1.57	1.48	1.38	1.38	1.44	1.80	1.80	2.26	2.60	2.57	2.40	2.43	2.63	2.56	1.63	1.79	3.83	1.84	2.28	2.52	2.67	2.79	3.03	3.03	2.16
87	Red	1.03	1.11	1.20	1.20	1.27	1.27	1.20	1.43	1.73	1.73	1.84	2.53	2.53	2.48	2.45	2.43	2.33	2.29	2.04	2.03	1.95	1.95	1.95	4.59	2.89	1.95	3.44	4.10	3.10	3.10	2.75	2.55	2.59	0.75
