# Supplementary material for: Data to calculate emissions intensity for individual beef cattle reared on pasture-based production systems
Source: Data Brief. 2018 Feb 2;17:570–4. doi: 10.1016/j.dib.2018.01.075 (PMC5852278; doi:10.1016/j.dib.2018.01.075)
Supplement: Supplementary file 2 — Supplementary material. [file mmc2.zip › SM3 (manure management).csv]

Animal_ID	Farm_ID	FN_1	FN_2	FN_3	FN_4	FN_5	FN_6	FN_7	FN_8	FN_9	FN_10	FN_11	FN_12	FN_13	FN_14	FN_15	FN_16	FN_17	FN_18	FN_19	FN_20	FN_21	FN_22	FN_23	FN_24	FN_25	FN_26	FN_27	FN_28	FN_29	FN_30	FN_31	FN_32	FN_33	FN_34	FN_35	FN_36	FN_37	FN_38	FN_39
1	Green	0.52	0.49	0.46	0.46	0.51	0.56	0.56	0.61	0.67	0.67	0.58	0.03	0.03	0.04	0.04	0.04	0.04	0.04	0.04	0.04	0.03	0.03	0.05	0.05	0.04	0.03	0.88	1.27	0.64
2	Green	0.60	0.59	0.58	0.58	0.54	0.72	0.93	0.93	0.93	0.93	0.80	0.04	0.04	0.04	0.04	0.04	0.04	0.04	0.04	0.04	0.03	0.03	0.07	0.04	0.03	0.02	0.99	1.43	0.66
3	Green	1.12	0.88	0.57	0.57	0.57	0.58	0.58	0.58	0.74	0.75	0.75	0.98	1.00	1.00	0.39	0.05	0.05	0.04	0.04	0.05	0.06	0.05	0.04	0.03	0.03	0.03	0.04	0.23	1.31	1.52	1.18
4	Green	0.85	0.71	0.52	0.52	0.52	0.50	0.50	0.50	0.63	0.49	0.49	0.67	0.69	0.69	0.27	0.04	0.04	0.04	0.04	0.04	0.04	0.03	0.03	0.03	0.03	0.06	0.06	0.15	0.84	1.44	0.34
5	Green	1.09	0.81	0.52	0.52	0.52	0.61	0.61	0.61	0.51	0.65	0.65	0.82	0.83	0.83	0.32	0.04	0.04	0.05	0.05	0.03	0.03	0.04	0.04	0.04	0.03	0.05	0.06	0.16	0.82	1.15	3.18	1.97	1.30	1.32	1.17
6	Green	1.30	0.98	0.55	0.55	0.55	0.54	0.54	0.54	0.53	0.53	0.53	0.57	0.57	0.57	0.23	0.03	0.03	0.03	0.03	0.04	0.05	0.05	0.04	0.04	0.04	0.06	0.06	0.16	0.77
7	Green	0.89	0.71	0.47	0.47	0.47	0.47	0.47	0.47	0.52	0.47	0.47	0.63	0.64	0.64	0.25	0.04	0.04	0.04	0.04	0.04	0.04	0.04	0.04	0.03	0.03	0.04	0.05	0.15	0.80	1.47	0.66
8	Green	0.75	0.64	0.50	0.50	0.50	0.53	0.53	0.53	0.67	0.47	0.47	0.66	0.67	0.67	0.26	0.04	0.04	0.04	0.04	0.04	0.04	0.03	0.03	0.03	0.04	0.04	0.04	0.21	1.22	1.29	1.71	1.52	1.41	1.33	0.67
9	Green	0.76	0.66	0.57	0.57	0.57	0.46	0.46	0.46	0.50	0.53	0.53	0.61	0.62	0.62	0.25	0.04	0.04	0.04	0.04	0.03	0.03	0.03	0.03	0.03	0.03	0.05	0.05	0.17	0.93	1.14	2.35	1.62	1.21	1.16	0.35
10	Green	1.06	0.80	0.55	0.55	0.55	0.51	0.51	0.51	0.65	0.64	0.64	0.86	0.87	0.87	0.34	0.04	0.04	0.05	0.05	0.04	0.04	0.04	0.04	0.04	0.04	0.05	0.05	0.15	0.74
11	Green	1.08	0.81	0.54	0.54	0.54	0.51	0.51	0.51	0.68	0.51	0.51	0.62	0.63	0.63	0.25	0.03	0.04	0.04	0.04	0.04	0.05	0.04	0.04	0.03	0.03	0.05	0.05	0.14	0.81	1.60	1.29
12	Green	0.99	0.79	0.59	0.59	0.59	0.52	0.52	0.52	0.51	0.54	0.54	0.74	0.76	0.76	0.30	0.04	0.04	0.04	0.04	0.05	0.05	0.04	0.04	0.04	0.05	0.06	0.06	0.16	0.78
13	Green	1.14	0.89	0.65	0.65	0.65	0.62	0.62	0.62	0.72	0.65	0.65	0.93	0.95	0.95	0.37	0.04	0.04	0.04	0.04	0.03	0.03	0.04	0.04	0.03	0.03	0.05	0.06	0.18	0.95	1.21	2.75	1.84
14	Green	1.03	0.83	0.64	0.64	0.64	0.53	0.53	0.53	0.65	0.53	0.53	0.65	0.66	0.66	0.27	0.05	0.05	0.05	0.05	0.05	0.06	0.04	0.03	0.03	0.03	0.04	0.05	0.19	0.93	1.19	2.76	1.94	1.48	1.40	0.72
15	Green	0.58	0.59	0.61	0.61	0.61	0.48	0.48	0.48	0.43	0.72	0.72	0.70	0.70	0.70	0.27	0.03	0.03	0.04	0.04	0.04	0.04	0.03	0.03	0.03	0.04	0.03	0.03	0.14	0.72	0.88	1.86	1.24	0.91	0.88	0.32
16	Green	0.97	0.77	0.57	0.57	0.57	0.51	0.51	0.51	0.68	0.48	0.48	0.81	0.83	0.83	0.32	0.03	0.03	0.03	0.03	0.03	0.04	0.03	0.03	0.03	0.03	0.04	0.05	0.27	1.58	1.61	1.79	1.09
17	Green	0.99	0.78	0.58	0.58	0.58	0.53	0.53	0.53	0.53	0.65	0.65	0.68	0.68	0.68	0.27	0.05	0.05	0.05	0.05	0.04	0.03	0.04	0.04	0.03	0.02	0.05	0.07	0.19	0.89	1.08	2.17	1.72	1.47	1.44	0.99
18	Green	0.88	0.70	0.51	0.51	0.51	0.48	0.48	0.48	1.50	0.76	0.76	0.55	0.53	0.53	0.22	0.04	0.04	0.03	0.03	0.05	0.05	0.04	0.04	0.03	0.03	0.03	0.04	0.25	1.46	1.64	2.71	1.44
19	Green	1.24	0.87	0.51	0.51	0.51	0.66	0.66	0.66	0.99	0.53	0.53	1.04	1.08	1.08	0.41	0.04	0.04	0.04	0.04	0.04	0.04	0.04	0.05	0.04	0.04	0.04	0.05	0.19	0.99	1.17	2.26	1.36	0.25
20	Green	0.85	0.69	0.52	0.52	0.52	0.52	0.52	0.52	0.65	0.63	0.63	0.74	0.75	0.75	0.29	0.04	0.04	0.04	0.04	0.04	0.04	0.03	0.03	0.02	0.02	0.04	0.05	0.22	1.34	1.42	1.91	1.35	1.04	1.06	0.90
21	Green	0.45	0.45	0.44	0.44	0.63	0.69	0.56	0.63	0.72	0.72	0.63	0.04	0.04	0.04	0.05	0.04	0.04	0.04	0.04	0.04	0.03	0.03	0.06	0.06	0.03	0.01
22	Green	0.41	0.42	0.43	0.43	0.54	0.57	0.49	0.57	0.68	0.68	0.59	0.03	0.03	0.04	0.05	0.05	0.04	0.04	0.04	0.03	0.02	0.03	0.06	0.03	0.02	0.02	0.89	1.38	1.47	1.47	0.96
23	Green	0.52	0.52	0.52	0.52	0.53	0.59	0.63	0.69	0.77	0.77	0.67	0.04	0.04	0.04	0.04	0.04	0.04	0.04	0.03	0.03	0.03	0.03	0.07	0.05	0.03	0.02	1.77	2.47	0.67
24	Green	0.43	0.43	0.43	0.41	0.41	0.42	0.55	0.51	0.51	0.66	0.66	0.66	0.21	0.03	0.03	0.03	0.03	0.04	0.04	0.04	0.04	0.03	0.02	0.05	0.05	0.03	0.02	0.38	1.68	1.00	0.73	0.91	1.55	1.49	0.54
25	Green	0.57	0.57	0.56	0.41	0.41	0.41	0.40	0.40	0.40	0.54	0.54	0.54	0.18	0.03	0.03	0.03	0.03	0.04	0.04	0.04	0.04	0.04	0.03	0.04	0.04	0.04	0.02	0.17	0.70	0.90	0.98	1.04	1.27	1.25	1.02	0.96	0.27
26	Green	0.57	0.57	0.56	0.44	0.44	0.45	0.58	0.48	0.48	0.66	0.66	0.66	0.21	0.03	0.03	0.03	0.03	0.02	0.02	0.04	0.04	0.03	0.02	0.04	0.04	0.04	0.02	0.42	1.89	1.06	0.72	0.82	1.19	1.16	0.74	0.74	0.26
27	Green	0.52	0.52	0.52	0.44	0.44	0.44	0.48	0.44	0.44	0.59	0.59	0.59	0.19	0.03	0.03	0.04	0.04	0.03	0.02	0.04	0.05	0.03	0.02	0.05	0.05	0.03	0.02	0.30	1.31	1.10	1.02	1.00	0.92	0.93	0.97	1.19	0.71
28	Green	0.60	0.60	0.58	0.41	0.41	0.42	0.52	0.48	0.48	0.72	0.72	0.72	0.23	0.03	0.03	0.03	0.03	0.04	0.04	0.05	0.05	0.04	0.04	0.05	0.05	0.05	0.02	0.17	0.74	1.04	1.16	1.16	0.40
29	Green	0.49	0.49	0.49	0.49	0.55	0.63	0.64	0.72	0.83	0.83	0.72	0.04	0.04	0.03	0.03	0.03	0.03	0.03	0.05	0.05	0.03	0.03	0.06	0.04	0.03	0.02	1.27	1.80	0.62
30	Green	0.45	0.45	0.45	0.45	0.46	0.55	0.62	0.64	0.67	0.67	0.58	0.03	0.03	0.03	0.03	0.03	0.03	0.03	0.02	0.02	0.02	0.03	0.05	0.02	0.02	0.02	1.25	1.79	0.94	0.94	1.22	1.38	1.26	0.33
31	Blue	1.12	0.90	0.68	0.68	0.68	0.55	0.55	0.55	0.73	0.57	0.57	1.00	1.03	1.03	1.03	0.03	0.03	0.04	0.04	0.03	0.03	0.04	0.04	0.04	0.04	0.05	1.01	1.91	1.62	1.56	1.19	0.92
32	Blue	1.21	0.94	0.66	0.66	0.66	0.56	0.56	0.56	0.73	0.64	0.64	0.91	0.93	0.93	0.93	0.04	0.04	0.03	0.03	0.02	0.02	0.03	0.04	0.03	0.03	0.04	0.65	1.31	1.65	1.58	1.20	1.06	0.98	1.03	1.33	1.33	0.96	0.28
33	Blue	0.97	0.79	0.60	0.60	0.60	0.49	0.49	0.49	0.66	0.49	0.49	0.90	0.93	0.93	0.93	0.03	0.03	0.04	0.04	0.04	0.04	0.04	0.04	0.04	0.04	0.03	0.40	0.97	2.06	1.93	1.10	1.03	0.99	0.99	0.43
34	Blue	1.05	0.83	0.55	0.55	0.55	0.59	0.59	0.59	0.87	0.56	0.56	0.83	0.85	0.85	0.85	0.03	0.03	0.04	0.04	0.04	0.04	0.04	0.04	0.04	0.04	0.05	0.05	0.16	0.81
35	Blue	1.12	0.94	0.75	0.75	0.75	0.55	0.55	0.55	0.90	0.55	0.55	1.00	1.03	1.03	1.03	0.02	0.03	0.04	0.04	0.03	0.03	0.04	0.04	0.04	0.04	0.04	0.69	1.49	2.32	2.12	0.88	1.07	1.17	1.22	1.48	1.48	0.91	0.26
36	Blue	1.26	1.00	0.66	0.66	0.66	0.56	0.56	0.56	0.55	0.63	0.63	0.85	0.87	0.87	0.87	0.03	0.03	0.04	0.04	0.04	0.03	0.03	0.03	0.03	0.03	0.04	0.59	1.20	1.68	1.74	2.08	1.24
37	Blue	1.05	0.95	0.82	0.82	0.82	0.61	0.61	0.61	1.08	0.61	0.61	1.07	1.10	1.10	1.10	0.03	0.03	0.04	0.04	0.04	0.04	0.04	0.05	0.04	0.04	0.03	0.74	1.56	2.14	2.07	1.67	1.21	0.95	1.12	1.70
38	Blue	0.96	0.78	0.55	0.55	0.55	0.53	0.53	0.53	0.53	0.53	0.53	0.74	0.76	0.76	0.76	0.03	0.03	0.04	0.04	0.04	0.03	0.04	0.04	0.04	0.05	0.06	0.05	0.16	0.81
39	Blue	1.16	0.89	0.61	0.61	0.61	0.62	0.62	0.62	0.65	0.56	0.56	1.04	1.08	1.08	1.08	0.03	0.03	0.04	0.04	0.04	0.03	0.03	0.03	0.04	0.04	0.04	0.81	1.67	2.26	2.07	0.97	1.23	1.37	1.40	1.23
40	Blue	0.97	0.81	0.65	0.65	0.65	0.51	0.51	0.51	0.57	0.50	0.50	0.90	0.93	0.93	0.93	0.02	0.03	0.04	0.04	0.03	0.02	0.03	0.04	0.04	0.04	0.05	0.04	0.19	1.29	2.23	0.35
41	Blue	0.92	0.86	0.81	0.81	0.81	0.53	0.53	0.53	0.53	0.55	0.55	1.08	1.12	1.12	1.12	0.02	0.02	0.05	0.05	0.04	0.04	0.04	0.04	0.03	0.03	0.04	0.70	1.46	2.12	2.11	2.08	1.26
42	Blue	1.02	0.81	0.53	0.53	0.53	0.52	0.52	0.52	0.74	0.52	0.52	0.90	0.93	0.93	0.93	0.03	0.03	0.04	0.04	0.03	0.03	0.04	0.05	0.05	0.05	0.05	0.05	0.16	0.84	0.96	0.74
43	Blue	1.07	0.88	0.63	0.63	0.63	0.57	0.57	0.57	1.05	0.58	0.58	0.85	0.87	0.87	0.87	0.04	0.04	0.05	0.05	0.05	0.04	0.04	0.04	0.04	0.05	0.04	0.95	1.77	1.30	1.24	0.38
44	Blue	0.98	0.79	0.61	0.61	0.61	0.47	0.47	0.47	0.63	0.48	0.48	0.82	0.84	0.84	0.84	0.02	0.02	0.04	0.04	0.04	0.04	0.04	0.04	0.03	0.03	0.03	0.41	0.82	1.08	1.06	0.89	1.18	1.35	1.32	1.18	1.18	1.27	1.21	0.24
45	Blue	1.04	0.88	0.67	0.67	0.67	0.57	0.57	0.57	0.87	0.55	0.55	0.81	0.83	0.83	0.83	0.03	0.03	0.05	0.05	0.03	0.03	0.04	0.05	0.04	0.03	0.05	0.04	0.14	0.76
46	Blue	1.22	0.96	0.63	0.63	0.63	0.55	0.55	0.55	0.91	0.55	0.55	0.94	0.97	0.97	0.97	0.03	0.03	0.04	0.04	0.03	0.03	0.04	0.04	0.04	0.04	0.04	0.78	1.44	0.98	1.05	1.48	1.22	1.07	1.04	0.36
47	Blue	1.06	0.95	0.80	0.80	0.80	0.58	0.58	0.58	1.06	0.58	0.58	0.76	0.78	0.78	0.78	0.03	0.03	0.04	0.04	0.03	0.03	0.04	0.05	0.04	0.04	0.05	0.04	0.26	1.57
48	Blue	0.98	0.85	0.71	0.71	0.71	0.51	0.51	0.51	0.57	0.51	0.51	0.67	0.69	0.69	0.69	0.03	0.03	0.04	0.04	0.04	0.04	0.04	0.04	0.04	0.03	0.04	0.81	1.62	1.84	1.80	1.53	1.19	1.00	1.05	1.36	1.36	1.25	0.36
49	Blue	0.45	0.46	0.46	0.46	0.47	0.46	0.45	0.52	0.61	0.61	0.61	0.81	1.01	0.45	0.03	0.03	0.04	0.03	0.02	0.02	0.04	0.04	0.03	0.02	0.03	0.03	0.52	0.80	0.85	0.85	0.87	0.88	0.99	1.10	1.24	1.32	1.32	0.66
50	Blue	0.50	0.49	0.48	0.48	0.48	0.47	0.47	0.59	0.76	0.76	0.76	1.17	1.58	0.70	0.04	0.04	0.03	0.03	0.05	0.04	0.03	0.03	0.04	0.05	0.03	0.03	0.51	0.85	1.24	1.24	1.13
51	Blue	0.97	0.97	0.94	0.59	0.59	0.59	0.59	0.63	0.63	1.08	1.08	1.08	1.11	1.46	1.26	0.04	0.04	0.04	0.04	0.04	0.04	0.04	0.04	0.05	0.04	0.04	0.06	0.25	0.95	1.11	0.25
52	Blue	0.73	0.73	0.71	0.47	0.47	0.47	0.54	0.47	0.47	0.65	0.65	0.65	0.67	0.94	0.81	0.03	0.03	0.03	0.02	0.03	0.04	0.03	0.03	0.04	0.04	0.03	0.03	0.26	1.09	1.00	0.97	1.02	1.22	1.22	1.26	1.20	0.36
53	Blue	0.74	0.74	0.72	0.47	0.47	0.47	0.45	0.45	0.45	0.75	0.75	0.75	0.80	1.48	1.27	0.04	0.04	0.04	0.04	0.04	0.04	0.04	0.03	0.03	0.02	0.02	0.03	0.18	0.76	0.85	0.88	0.98	1.37	1.35	1.16	1.17	0.43
54	Blue	0.66	0.66	0.65	0.49	0.49	0.51	0.74	0.49	0.49	0.76	0.76	0.76	0.78	1.08	0.93	0.03	0.03	0.03	0.03	0.03	0.03	0.04	0.04	0.04	0.04	0.03	0.03	0.32	1.38	0.99	0.18
55	Blue	0.70	0.70	0.69	0.53	0.53	0.52	0.52	0.51	0.51	0.72	0.72	0.72	0.74	1.04	0.90	0.04	0.04	0.04	0.04	0.03	0.03	0.03	0.03	0.05	0.05	0.03	0.02	0.19	0.83	0.83	0.18
56	Blue	0.51	0.51	0.50	0.50	0.50	0.52	0.55	0.55	0.55	0.55	0.55	0.78	1.02	0.45	0.03	0.03	0.03	0.03	0.02	0.03	0.04	0.04	0.04	0.03	0.03	0.03	0.83	1.19	0.76	0.76	0.81	0.84	1.01	0.34
57	Blue	0.48	0.48	0.48	0.48	0.51	0.51	0.48	0.55	0.65	0.65	0.65	0.78	0.90	0.40	0.03	0.03	0.02	0.02	0.02	0.02	0.03	0.03	0.04	0.03	0.02	0.02	0.96	1.40	0.91	0.91	0.99	1.03	0.98	0.92	0.98	1.02	0.99	0.39
58	Blue	0.53	0.53	0.52	0.52	0.59	0.59	0.52	0.65	0.81	0.81	0.81	0.80	0.78	0.36	0.04	0.04	0.03	0.03	0.03	0.03	0.03	0.03	0.04	0.02	0.03	0.04	0.56	0.85	0.82	0.82	0.75
59	Blue	0.62	0.57	0.53	0.53	0.54	0.53	0.52	0.54	0.57	0.57	0.57	0.69	0.80	0.36	0.04	0.03	0.03	0.03	0.03	0.03	0.03	0.03	0.04	0.02	0.04	0.05	0.56	0.90	1.28	1.28	0.92
60	Red	0.74	0.68	0.63	0.63	0.63	0.64	0.66	0.75	0.88	0.88	0.76	0.04	0.04	0.04	0.05	0.05	0.05	0.05	0.03	0.03	0.03	0.03	0.04	0.04	0.64	0.98	1.36	1.47	0.68
61	Red	1.18	0.99	0.81	0.81	0.81	0.60	0.60	0.60	0.60	0.65	0.65	0.85	0.86	0.86	0.33	0.04	0.04	0.05	0.05	0.05	0.05	0.04	0.04	0.04	0.03	0.04	0.04	0.39	2.30
62	Red	0.68	0.58	0.48	0.48	0.49	0.49	0.48	0.52	0.57	0.57	0.49	0.03	0.03	0.04	0.05	0.05	0.05	0.05	0.02	0.02	0.04	0.04	0.03	0.07	0.52	0.77	1.06	1.26	1.46	1.46	0.98
63	Red	0.93	0.76	0.54	0.54	0.54	0.54	0.54	0.54	0.74	0.53	0.53	0.69	0.70	0.70	0.27	0.04	0.04	0.04	0.04	0.04	0.04	0.04	0.04	0.03	0.03	0.04	0.04	0.24	1.40	1.05	1.11
64	Red	1.00	0.91	0.78	0.78	0.78	0.54	0.54	0.54	0.64	0.53	0.53	0.84	0.86	0.86	0.33	0.03	0.03	0.05	0.05	0.05	0.05	0.04	0.03	0.03	0.02	0.04	1.49	2.62	0.82	0.96	1.84	1.14
65	Red	1.15	0.94	0.66	0.66	0.66	0.63	0.63	0.63	0.53	0.56	0.56	0.73	0.74	0.74	0.29	0.04	0.04	0.04	0.04	0.04	0.04	0.03	0.03	0.03	0.03	0.04	0.41	0.95	2.07	2.02	1.72	1.09
66	Red	0.78	0.71	0.65	0.65	0.61	0.58	0.60	0.67	0.76	0.76	0.66	0.04	0.04	0.04	0.05	0.04	0.04	0.04	0.04	0.04	0.03	0.03	0.04	0.04	0.98	1.50	1.68	1.73	1.39	1.39	1.08	0.26
67	Red	0.94	0.83	0.67	0.67	0.67	0.75	0.75	0.75	0.59	0.75	0.75	0.80	0.80	0.80	0.30	0.03	0.03	0.05	0.05	0.04	0.04	0.03	0.02	0.03	0.04	0.04	0.75	1.44	1.32	1.35	1.55	1.02
68	Red	0.70	0.71	0.73	0.73	0.73	0.58	0.58	0.58	0.73	0.65	0.65	0.79	0.80	0.80	0.31	0.03	0.03	0.05	0.05	0.03	0.03	0.03	0.03	0.03	0.03	0.05	1.13	2.00	0.88	1.02	1.89	1.73	1.65	1.54	0.71
69	Red	1.09	0.90	0.71	0.71	0.71	0.72	0.72	0.72	0.68	0.85	0.85	0.73	0.72	0.72	0.28	0.04	0.04	0.05	0.05	0.05	0.04	0.04	0.04	0.04	0.04	0.06	0.69	1.29	1.23	1.29	1.67	1.10
70	Red	1.28	0.99	0.69	0.69	0.69	0.59	0.59	0.59	0.54	0.57	0.57	0.68	0.69	0.69	0.28	0.05	0.05	0.05	0.05	0.05	0.05	0.04	0.03	0.04	0.04	0.05	1.13	2.01	0.86	0.99	0.76
71	Red	1.21	1.00	0.72	0.72	0.72	0.72	0.72	0.72	0.65	0.65	0.65	0.69	0.69	0.69	0.27	0.03	0.04	0.04	0.04	0.03	0.03	0.03	0.03	0.03	0.03	0.04	0.79	1.49	1.26	1.34	1.85	1.68	1.58	1.48	0.72
72	Red	0.91	0.76	0.60	0.60	0.60	0.50	0.50	0.50	0.69	0.48	0.48	0.70	0.72	0.72	0.28	0.03	0.03	0.05	0.05	0.04	0.03	0.03	0.03	0.04	0.04	0.04	0.97	1.77	1.02	1.16	2.01	1.50	1.22	1.16	0.35
73	Red	1.13	0.92	0.65	0.65	0.65	0.56	0.56	0.56	0.58	0.55	0.55	0.72	0.73	0.73	0.28	0.04	0.04	0.05	0.05	0.04	0.04	0.03	0.03	0.03	0.03	0.04	1.07	2.02	1.57	1.63	0.85
74	Red	0.89	0.75	0.57	0.57	0.57	0.51	0.51	0.51	0.51	0.51	0.51	0.55	0.56	0.56	0.22	0.03	0.03	0.05	0.05	0.05	0.05	0.04	0.03	0.03	0.03	0.04	0.60	1.13	1.03	1.08	1.36	1.43	1.47	1.43	0.93
75	Red	0.90	0.77	0.64	0.64	0.64	0.63	0.63	0.63	0.51	0.51	0.51	0.82	0.84	0.84	0.32	0.03	0.03	0.05	0.05	0.05	0.05	0.04	0.03	0.03	0.03	0.05	0.78	1.49	1.42	1.54	2.26	1.69	1.37	1.30	0.38
76	Red	0.64	0.62	0.59	0.59	0.55	0.50	0.50	0.49	0.49	0.49	0.42	0.04	0.04	0.03	0.02	0.02	0.02	0.02	0.02	0.02	0.02	0.02	0.02	0.02	0.50	0.77	0.77	0.77	0.79	0.79	0.81	0.82	0.83	0.24
77	Red	0.97	0.80	0.63	0.63	0.63	0.50	0.50	0.50	0.52	0.52	0.52	0.65	0.66	0.66	0.25	0.03	0.03	0.04	0.04	0.04	0.04	0.03	0.03	0.03	0.03	0.04	0.77	1.41	0.91	0.94	1.10	1.14	1.15	1.15	1.14	1.14	0.90	0.26
78	Red	1.00	0.84	0.63	0.63	0.63	0.54	0.54	0.54	0.98	0.55	0.55	0.70	0.71	0.71	0.28	0.03	0.03	0.04	0.04	0.03	0.03	0.03	0.04	0.03	0.02	0.04	0.05	0.18	0.90
79	Red	0.75	0.67	0.57	0.57	0.57	0.51	0.51	0.51	0.50	0.49	0.49	0.61	0.62	0.62	0.25	0.04	0.04	0.05	0.05	0.04	0.04	0.04	0.03	0.03	0.03	0.06	0.05	0.15	0.88	0.98	0.34
80	Red	0.74	0.74	0.72	0.55	0.55	0.55	0.59	0.51	0.51	0.75	0.75	0.75	0.23	0.03	0.03	0.04	0.04	0.04	0.04	0.03	0.03	0.03	0.03	0.03	0.04	0.23	0.90	1.00	1.37	1.15	1.06	1.13	1.39	1.35	0.59
81	Red	0.78	0.78	0.77	0.56	0.56	0.55	0.51	0.51	0.51	0.70	0.70	0.70	0.23	0.04	0.04	0.05	0.05	0.04	0.04	0.04	0.04	0.03	0.03	0.04	0.05	0.22	0.83	0.83	0.82	1.35	1.56	1.40	0.30
82	Red	0.64	0.64	0.63	0.46	0.46	0.46	0.43	0.48	0.48	0.45	0.45	0.45	0.16	0.04	0.04	0.04	0.04	0.05	0.05	0.04	0.03	0.04	0.04	0.04	0.05	0.22	0.81	0.93	1.38	1.28	1.25	1.15	0.29
83	Red	0.61	0.61	0.60	0.44	0.44	0.45	0.46	0.43	0.43	0.45	0.45	0.45	0.15	0.04	0.04	0.04	0.04	0.04	0.04	0.03	0.02	0.04	0.04	0.04	0.04	0.19	0.75	1.03	2.07	1.20	0.85	0.91	1.10	1.13	1.42	1.12
84	Red	0.72	0.72	0.71	0.53	0.53	0.52	0.48	0.49	0.49	0.69	0.69	0.69	0.22	0.04	0.04	0.04	0.04	0.04	0.04	0.04	0.04	0.03	0.02	0.04	0.04	0.20	0.78	0.77	0.77	0.90	0.95	0.96	0.99	1.01	1.21	0.95
85	Red	0.54	0.53	0.53	0.53	0.53	0.55	0.56	0.62	0.70	0.70	0.60	0.03	0.03	0.04	0.04	0.04	0.04	0.03	0.03	0.03	0.03	0.03	0.05	0.04	0.57	0.86	1.20	1.30	0.62
86	Red	0.50	0.52	0.54	0.54	0.51	0.56	0.63	0.60	0.56	0.56	0.48	0.03	0.03	0.03	0.04	0.04	0.03	0.03	0.04	0.04	0.02	0.03	0.05	0.03	0.67	1.02	1.08	1.13	1.23	1.23	0.87
87	Red	0.42	0.45	0.48	0.48	0.51	0.52	0.49	0.58	0.70	0.70	0.60	0.04	0.04	0.03	0.03	0.03	0.03	0.03	0.03	0.03	0.03	0.03	0.03	0.06	0.53	0.79	1.39	1.66	1.25	1.25	1.11	1.03	1.05	0.31
